# Supplementary material for: Immobilization and Characterization of L-Asparaginase over Carbon Xerogels
Source: BioTech (Basel). 2022 Apr 14;11(2):10. doi: 10.3390/biotech11020010 (PMC9264400; doi:10.3390/biotech11020010)
Supplement: Supplementary file 1 [file biotech-11-00010-s001.zip]

Archive with 1 entries (1 files):
- biotech-1660740-supplementary.pdf
